# Supplementary material for: Outperformance in Acrylation: Supported D-Glucose-Based Ionic Liquid Phase on MWCNTs for Immobilized Lipase B from Candida antarctica as Catalytic System
Source: Materials (Basel). 2021 Jun 4;14(11):3090. doi: 10.3390/ma14113090 (PMC8200216; doi:10.3390/ma14113090)
Supplement: Supplementary file 1 [file materials-14-03090-s001.zip]

Archive with 1 entries (1 files):
- materials-1242767-supplementary.pdf
